# Supplementary material for: Role of the Global Fitness Regulator Genes on the Osmotic Tolerance Ability and Salinity Hazard Alleviation of Trichoderma asperellum GDFS 1009 for Sustainable Agriculture
Source: J Fungi (Basel). 2022 Nov 8;8(11):1176. doi: 10.3390/jof8111176 (PMC9698259; doi:10.3390/jof8111176)
Supplement: Supplementary file 1 [file jof-08-01176-s001.zip]

Archive with 1 entries (1 files):
- jof-2007134-supplementary.pdf
